# Supplementary material for: Effects of Standard Physiotherapy with the Addition of Mechanical Traction on Pain, Physical Activity and Quality of Life in Patients with Knee Osteoarthritis
Source: Medicina (Kaunas). 2025 Mar 15;61(3):507. doi: 10.3390/medicina61030507 (PMC11943517; doi:10.3390/medicina61030507)
Supplement: Supplementary file 1 [file medicina-61-00507-s001.zip]

Archive with 1 entries (1 files):
- medicina-3500591-supplementary.pdf
